# Supplementary material for: Episodic release of CO2 from the high-latitude North Atlantic Ocean during the last 135 kyr
Source: Nat Commun. 2017 Feb 22;8:14498. doi: 10.1038/ncomms14498 (PMC5322501; doi:10.1038/ncomms14498)
Supplement: Supplementary Data 1 — Isotope and trace element data in planktic and benthic foraminifera from sediment core JM11-FI-19PC. [file ncomms14498-s2.xlsx]

## Sheet: Isotope data_JM11-FI-19PC
Age (ka)	Depth (cm)	d18O	Species		References					Age (ka)	Depth (cm)	d18O	Species		References					Age (ka)	Depth (cm)	d13C	Species		Reference
0.144	1	4.07229	M. barleeanus		Ezat et al 2014, Geology					0.143426	1	2.52535	N. pachyderma		Hoff et al 2016, Nat. Commun.					0.143426	1	0.336356	N. pachyderma		This study
0.641706	5	4.10926	M. barleeanus		Ezat et al 2014, Geology					0.641162	5	2.70394	N. pachyderma		Hoff et al 2016, Nat. Commun.					0.641162	5	0.48194	N. pachyderma		This study
1.26384	10	4.1459	M. barleeanus		Ezat et al 2014, Geology					1.26333	10	2.55657	N. pachyderma		Hoff et al 2016, Nat. Commun.					1.26333	10	0.37669	N. pachyderma		This study
1.8855	15	4.07127	M. barleeanus		Ezat et al 2014, Geology					1.8855	15	2.74634	N. pachyderma		Hoff et al 2016, Nat. Commun.					1.8855	15	0.331618	N. pachyderma		This study
2.50763	20	4.13096	M. barleeanus		Ezat et al 2014, Geology					2.50767	20	2.45401	N. pachyderma		Hoff et al 2016, Nat. Commun.					2.50767	20	0.231494	N. pachyderma		This study
3.12976	25	4.07556	M. barleeanus		Ezat et al 2014, Geology					3.12984	25	2.87526	N. pachyderma		Hoff et al 2016, Nat. Commun.					3.12984	25	0.567887	N. pachyderma		This study
3.7519	30	4.11396	M. barleeanus		Ezat et al 2014, Geology					3.75201	30	2.76598	N. pachyderma		Hoff et al 2016, Nat. Commun.					3.75201	30	0.509471	N. pachyderma		This study
4.37403	35	4.08879	M. barleeanus		Ezat et al 2014, Geology					4.37418	35	2.9891	N. pachyderma		Hoff et al 2016, Nat. Commun.					4.37418	35	0.672556	N. pachyderma		This study
4.99616	40	4.07856	M. barleeanus		Ezat et al 2014, Geology					4.99635	40	2.8309	N. pachyderma		Hoff et al 2016, Nat. Commun.					4.99635	40	0.673925	N. pachyderma		This study
5.61829	45	4.0888	M. barleeanus		Ezat et al 2014, Geology					5.61851	45	2.89031	N. pachyderma		Hoff et al 2016, Nat. Commun.					5.61851	45	0.507932	N. pachyderma		This study
6.24043	50	4.18488	M. barleeanus		Ezat et al 2014, Geology					6.24068	50	2.6646	N. pachyderma		Hoff et al 2016, Nat. Commun.					6.24068	50	0.609174	N. pachyderma		This study
6.86256	55	4.27732	M. barleeanus		Ezat et al 2014, Geology					6.86285	55	3.02935	N. pachyderma		Hoff et al 2016, Nat. Commun.					6.86285	55	0.610071	N. pachyderma		This study
7.48469	60	4.283	M. barleeanus		Ezat et al 2014, Geology					7.48502	60	2.9197	N. pachyderma		Hoff et al 2016, Nat. Commun.					7.48502	60	0.449553	N. pachyderma		This study
8.10682	65	4.03477	M. barleeanus		Ezat et al 2014, Geology					8.10719	65	2.96467	N. pachyderma		Hoff et al 2016, Nat. Commun.					8.10719	65	0.583693	N. pachyderma		This study
8.72896	70	4.33115	M. barleeanus		Ezat et al 2014, Geology					8.72936	70	2.95709	N. pachyderma		Hoff et al 2016, Nat. Commun.					8.72936	70	0.332114	N. pachyderma		This study
9.35109	75	4.37527	M. barleeanus		Ezat et al 2014, Geology					9.35153	75	3.1141	N. pachyderma		Hoff et al 2016, Nat. Commun.					9.35153	75	0.318894	N. pachyderma		This study
9.97322	80	4.42235	M. barleeanus		Ezat et al 2014, Geology					9.9737	80	3.20105	N. pachyderma		Hoff et al 2016, Nat. Commun.					9.9737	80	0.125215	N. pachyderma		This study
10.347	83	4.53163	M. barleeanus		Ezat et al 2014, Geology					10.347	83	3.42615	N. pachyderma		Hoff et al 2016, Nat. Commun.					10.347	83	0.215366	N. pachyderma		This study
10.4246	85	4.42128	M. barleeanus		Ezat et al 2014, Geology					10.4246	85	3.28769	N. pachyderma		Hoff et al 2016, Nat. Commun.					10.4246	85	0.209186	N. pachyderma		This study
10.6186	90	4.47615	M. barleeanus		Ezat et al 2014, Geology					10.6187	90	3.75533	N. pachyderma		Hoff et al 2016, Nat. Commun.					10.6187	90	0.233567	N. pachyderma		This study
10.8127	95	4.59421	M. barleeanus		Ezat et al 2014, Geology					10.8127	95	3.49884	N. pachyderma		Hoff et al 2016, Nat. Commun.					10.8127	95	0.104781	N. pachyderma		This study
11.0067	100	4.43373	M. barleeanus		Ezat et al 2014, Geology					11.0067	100	3.76307	N. pachyderma		Hoff et al 2016, Nat. Commun.					11.0067	100	0.149643	N. pachyderma		This study
11.2007	105	4.46431	M. barleeanus		Ezat et al 2014, Geology					11.2008	105	3.61572	N. pachyderma		Hoff et al 2016, Nat. Commun.					11.2008	105	0.340537	N. pachyderma		This study
11.3947	110	4.34623	M. barleeanus		Ezat et al 2014, Geology					11.3948	110	3.92776	N. pachyderma		Hoff et al 2016, Nat. Commun.					11.3948	110	0.259478	N. pachyderma		This study
11.5888	115	4.52144	M. barleeanus		Ezat et al 2014, Geology					11.5889	115	3.86664	N. pachyderma		Hoff et al 2016, Nat. Commun.					11.5889	115	0.206144	N. pachyderma		This study
11.6858	117.5	4.50555	M. barleeanus		Ezat et al 2014, Geology					11.6859	117.5	3.88551	N. pachyderma		Hoff et al 2016, Nat. Commun.					11.6859	117.5	0.250727	N. pachyderma		This study
11.7828	120	4.42983	M. barleeanus		Ezat et al 2014, Geology					11.7829	120	3.7939	N. pachyderma		Hoff et al 2016, Nat. Commun.					11.7829	120	0.0349975	N. pachyderma		This study
11.9768	125	4.14102	M. barleeanus		Ezat et al 2014, Geology					11.977	125	3.49169	N. pachyderma		Hoff et al 2016, Nat. Commun.					11.977	125	0.231274	N. pachyderma		This study
12.0738	127.5	4.29266	M. barleeanus		Ezat et al 2014, Geology					12.074	127.5	3.80683	N. pachyderma		Hoff et al 2016, Nat. Commun.					12.074	127.5	0.37812	N. pachyderma		This study
12.171	130	4.30248	M. barleeanus		Ezat et al 2014, Geology					12.171	130	3.28172	N. pachyderma		Hoff et al 2016, Nat. Commun.					12.171	130	0.102787	N. pachyderma		This study
12.2892	133	4.60178	M. barleeanus		Ezat et al 2014, Geology					12.2856	133	3.5092	N. pachyderma		Hoff et al 2016, Nat. Commun.					12.2856	133	0.272199	N. pachyderma		This study
12.368	135	4.749	M. barleeanus		Ezat et al 2014, Geology					12.362	135	3.52105	N. pachyderma		Hoff et al 2016, Nat. Commun.					12.362	135	0.205712	N. pachyderma		This study
12.4467	137	4.65786	M. barleeanus		Ezat et al 2014, Geology					12.553	140	4.11623	N. pachyderma		Hoff et al 2016, Nat. Commun.					12.553	140	0.369855	N. pachyderma		This study
12.5649	140	4.69376	M. barleeanus		Ezat et al 2014, Geology					12.744	145	4.18859	N. pachyderma		Hoff et al 2016, Nat. Commun.					12.744	145	0.0879391	N. pachyderma		This study
12.7619	145	4.67478	M. barleeanus		Ezat et al 2014, Geology					12.9349	150	4.24065	N. pachyderma		Hoff et al 2016, Nat. Commun.					12.9349	150	0.00226338	N. pachyderma		This study
12.8603	147.5	4.84816	M. barleeanus		Ezat et al 2014, Geology					13.1259	155	4.22514	N. pachyderma		Hoff et al 2016, Nat. Commun.					13.1259	155	0.0234731	N. pachyderma		This study
12.9588	150	4.81565	M. barleeanus		Ezat et al 2014, Geology					13.3169	160	4.17995	N. pachyderma		Hoff et al 2016, Nat. Commun.					13.3169	160	-0.151	N. pachyderma		This study
13.1558	155	4.85261	M. barleeanus		Ezat et al 2014, Geology					13.5079	165	3.92686	N. pachyderma		Hoff et al 2016, Nat. Commun.					13.5079	165	0.169053	N. pachyderma		This study
13.2542	157.5	4.81955	M. barleeanus		Ezat et al 2014, Geology					13.6034	167.5	4.10316	N. pachyderma		Hoff et al 2016, Nat. Commun.					13.6034	167.5	0.263539	N. pachyderma		This study
13.3527	160	4.79553	M. barleeanus		Ezat et al 2014, Geology					13.6989	170	4.11322	N. pachyderma		Hoff et al 2016, Nat. Commun.					13.6989	170	-0.0271761	N. pachyderma		This study
13.5497	165	4.7546	M. barleeanus		Ezat et al 2014, Geology					13.8899	175	4.20168	N. pachyderma		Hoff et al 2016, Nat. Commun.					13.8899	175	0.0479151	N. pachyderma		This study
13.7466	170	4.82774	M. barleeanus		Ezat et al 2014, Geology					14.0808	180	4.09858	N. pachyderma		Hoff et al 2016, Nat. Commun.					14.0808	180	0.00459409	N. pachyderma		This study
13.9436	175	4.94283	M. barleeanus		Ezat et al 2014, Geology					14.2718	185	4.04403	N. pachyderma		Hoff et al 2016, Nat. Commun.					14.2718	185	-0.156249	N. pachyderma		This study
14.1405	180	4.86722	M. barleeanus		Ezat et al 2014, Geology					14.4628	190	3.69782	N. pachyderma		Hoff et al 2016, Nat. Commun.					14.4628	190	-0.0834042	N. pachyderma		This study
14.3375	185	4.7141	M. barleeanus		Ezat et al 2014, Geology					14.6538	195	3.24122	N. pachyderma		Hoff et al 2016, Nat. Commun.					14.6538	195	-0.240561	N. pachyderma		This study
14.692	190	4.50563	M. barleeanus		Ezat et al 2014, Geology					14.9196	198	3.4498	N. pachyderma		Hoff et al 2016, Nat. Commun.					14.9196	198	-0.0302811	N. pachyderma		This study
15.3097	195	4.34621	M. barleeanus		Ezat et al 2014, Geology					15.0334	199	2.82295	N. pachyderma		Hoff et al 2016, Nat. Commun.					15.0334	199	-0.187714	N. pachyderma		This study
15.5568	197	4.38736	M. barleeanus		Ezat et al 2014, Geology					15.1472	200	2.91268	N. pachyderma		Hoff et al 2016, Nat. Commun.					15.1472	200	-0.310425	N. pachyderma		This study
15.6803	198	4.44693	M. barleeanus		Ezat et al 2014, Geology					15.7161	205	2.79667	N. pachyderma		Hoff et al 2016, Nat. Commun.					15.7161	205	-0.172722	N. pachyderma		This study
15.9274	200	3.09978	M. barleeanus		Ezat et al 2014, Geology					16.2851	210	2.86166	N. pachyderma		Hoff et al 2016, Nat. Commun.					16.2851	210	-0.321318	N. pachyderma		This study
17.1629	210	3.85195	M. barleeanus		Ezat et al 2014, Geology					16.854	215	2.39239	N. pachyderma		Hoff et al 2016, Nat. Commun.					16.854	215	-0.412503	N. pachyderma		This study
17.4717	212.5	3.29217	M. barleeanus		Ezat et al 2014, Geology					17.1385	217.5	2.70248	N. pachyderma		Hoff et al 2016, Nat. Commun.					17.1385	217.5	-0.107479	N. pachyderma		This study
17.7806	215	3.61908	M. barleeanus		Ezat et al 2014, Geology					17.4229	220	3.64337	N. pachyderma		Hoff et al 2016, Nat. Commun.					17.4229	220	-0.136032	N. pachyderma		This study
18.3983	220	3.91955	M. barleeanus		Ezat et al 2014, Geology					17.9919	225	4.00888	N. pachyderma		Hoff et al 2016, Nat. Commun.					17.9919	225	0.0538317	N. pachyderma		This study
19.016	225	4.79912	M. barleeanus		Ezat et al 2014, Geology					18.5608	230	4.99103	N. pachyderma		Hoff et al 2016, Nat. Commun.					18.5608	230	0.181463	N. pachyderma		This study
19.6337	230	5.18646	M. barleeanus		Ezat et al 2014, Geology					19.1298	235	4.69886	N. pachyderma		Hoff et al 2016, Nat. Commun.					19.1298	235	-0.0878255	N. pachyderma		This study
20.2514	235	4.99073	M. barleeanus		Ezat et al 2014, Geology					19.6987	240	4.80538	N. pachyderma		Hoff et al 2016, Nat. Commun.					19.6987	240	0.0491593	N. pachyderma		This study
20.8691	240	5.13271	M. barleeanus		Ezat et al 2014, Geology					20.2677	245	4.72076	N. pachyderma		Hoff et al 2016, Nat. Commun.					20.2677	245	-0.0806906	N. pachyderma		This study
21.4869	245	5.08151	M. barleeanus		Ezat et al 2014, Geology					20.8366	250	4.71554	N. pachyderma		Hoff et al 2016, Nat. Commun.					20.8366	250	-0.0571229	N. pachyderma		This study
22.1046	250	5.06844	M. barleeanus		Ezat et al 2014, Geology					21.4056	255	4.37657	N. pachyderma		Hoff et al 2016, Nat. Commun.					21.4056	255	-0.112961	N. pachyderma		This study
22.7223	255	4.78057	M. barleeanus		Ezat et al 2014, Geology					21.9745	260	4.22398	N. pachyderma		Hoff et al 2016, Nat. Commun.					21.9745	260	-0.109254	N. pachyderma		This study
23.34	260	4.88338	M. barleeanus		Ezat et al 2014, Geology					22.5435	265	4.33409	N. pachyderma		Hoff et al 2016, Nat. Commun.					22.5435	265	0.0702753	N. pachyderma		This study
23.7178	265	4.35637	M. barleeanus		Ezat et al 2014, Geology					23.1124	270	4.17448	N. pachyderma		Hoff et al 2016, Nat. Commun.					23.1124	270	-0.0494607	N. pachyderma		This study
24.0956	270	4.61599	M. barleeanus		Ezat et al 2014, Geology					23.3915	272.5	4.20996	N. pachyderma		Hoff et al 2016, Nat. Commun.					23.3915	272.5	0.0569508	N. pachyderma		This study
24.2844	272.5	4.6309	M. barleeanus		Ezat et al 2014, Geology					23.6491	275	4.2854	N. pachyderma		Hoff et al 2016, Nat. Commun.					23.6491	275	0.0582056	N. pachyderma		This study
24.8511	280	5.33491	M. barleeanus		Ezat et al 2014, Geology					23.9067	277.5	4.23338	N. pachyderma		Hoff et al 2016, Nat. Commun.					23.9067	277.5	0.202433	N. pachyderma		This study
25.2289	285	4.92767	M. barleeanus		Ezat et al 2014, Geology					24.1642	280	4.71953	N. pachyderma		Hoff et al 2016, Nat. Commun.					24.1642	280	-0.0913556	N. pachyderma		This study
25.6067	290	4.88337	M. barleeanus		Ezat et al 2014, Geology					24.6794	285	4.43495	N. pachyderma		Hoff et al 2016, Nat. Commun.					24.6794	285	0.0108755	N. pachyderma		This study
26.3622	300	4.86262	M. barleeanus		Ezat et al 2014, Geology					25.1945	290	4.31231	N. pachyderma		Hoff et al 2016, Nat. Commun.					25.1945	290	0.150682	N. pachyderma		This study
26.5511	302.5	4.95385	M. barleeanus		Ezat et al 2014, Geology					25.7097	295	4.51473	N. pachyderma		Hoff et al 2016, Nat. Commun.					25.7097	295	0.0404321	N. pachyderma		This study
26.74	305	5.09863	M. barleeanus		Ezat et al 2014, Geology					26.2248	300	4.64343	N. pachyderma		Hoff et al 2016, Nat. Commun.					26.2248	300	-0.0747578	N. pachyderma		This study
27.39	310	5.07281	M. barleeanus		Ezat et al 2014, Geology					26.4824	302.5	4.76476	N. pachyderma		Hoff et al 2016, Nat. Commun.					26.4824	302.5	0.0136616	N. pachyderma		This study
28.004	315	4.72369	M. barleeanus		Ezat et al 2014, Geology					26.74	305	4.51804	N. pachyderma		Hoff et al 2016, Nat. Commun.					26.74	305	0.0130999	N. pachyderma		This study
28.564	320	5.10234	M. barleeanus		Ezat et al 2014, Geology					27.39	310	4.504	N. pachyderma		Hoff et al 2016, Nat. Commun.					27.39	310	0.114053	N. pachyderma		This study
28.844	322.5	4.89806	M. barleeanus		Ezat et al 2014, Geology					28.004	315	3.99726	N. pachyderma		Hoff et al 2016, Nat. Commun.					28.004	315	-0.172877	N. pachyderma		This study
29.908	330	4.22863	M. barleeanus		Ezat et al 2014, Geology					28.564	320	4.25776	N. pachyderma		Hoff et al 2016, Nat. Commun.					28.564	320	-0.133207	N. pachyderma		This study
31.348	340	4.6944	M. barleeanus		Ezat et al 2014, Geology					29.188	325	4.17062	N. pachyderma		Hoff et al 2016, Nat. Commun.					29.188	325	-0.173852	N. pachyderma		This study
32.068	345	4.63467	M. barleeanus		Ezat et al 2014, Geology					29.908	330	3.89199	N. pachyderma		Hoff et al 2016, Nat. Commun.					29.908	330	-0.374599	N. pachyderma		This study
32.6771	350	4.77254	M. barleeanus		Ezat et al 2014, Geology					30.628	335	3.43435	N. pachyderma		Hoff et al 2016, Nat. Commun.					30.628	335	-0.397845	N. pachyderma		This study
33.12	355	4.83244	M. barleeanus		Ezat et al 2014, Geology					31.348	340		N. pachyderma		Hoff et al 2016, Nat. Commun.					31.348	340		N. pachyderma		This study
33.3414	357.5	5.04099	M. barleeanus		Ezat et al 2014, Geology					32.068	345	4.38995	N. pachyderma		Hoff et al 2016, Nat. Commun.					32.068	345	-0.0653181	N. pachyderma		This study
33.5629	360	4.64125	M. barleeanus		Ezat et al 2014, Geology					32.6771	350	4.47379	N. pachyderma		Hoff et al 2016, Nat. Commun.					32.6771	350	0.098199	N. pachyderma		This study
33.9488	365	4.91777	M. barleeanus		Ezat et al 2014, Geology					33.12	355	4.2641	N. pachyderma		Hoff et al 2016, Nat. Commun.					33.12	355	0.109493	N. pachyderma		This study
34.1228	367.5	4.6249	M. barleeanus		Ezat et al 2014, Geology					33.5629	360	4.54454	N. pachyderma		Hoff et al 2016, Nat. Commun.					33.5629	360	0.293308	N. pachyderma		This study
34.2968	370	4.70293	M. barleeanus		Ezat et al 2014, Geology					33.9264	365	4.1251	N. pachyderma		Hoff et al 2016, Nat. Commun.					33.9264	365	0.226458	N. pachyderma		This study
34.6448	375	4.59511	M. barleeanus		Ezat et al 2014, Geology					34.0818	367.5	4.02904	N. pachyderma		Hoff et al 2016, Nat. Commun.					34.0818	367.5	0.138447	N. pachyderma		This study
34.8188	377.5	4.68493	M. barleeanus		Ezat et al 2014, Geology					34.2371	370	4.53819	N. pachyderma		Hoff et al 2016, Nat. Commun.					34.2371	370	0.328878	N. pachyderma		This study
34.9928	380	4.83977	M. barleeanus		Ezat et al 2014, Geology					34.5479	375	4.27328	N. pachyderma		Hoff et al 2016, Nat. Commun.					34.5479	375	0.147463	N. pachyderma		This study
35.2016	383	5.03011	M. barleeanus		Ezat et al 2014, Geology					34.8586	380	4.27145	N. pachyderma		Hoff et al 2016, Nat. Commun.					34.8586	380	0.2056	N. pachyderma		This study
35.3408	385	4.96942	M. barleeanus		Ezat et al 2014, Geology					35.045	383	4.36227	N. pachyderma		Hoff et al 2016, Nat. Commun.					35.045	383	0.261206	N. pachyderma		This study
35.6295	390	4.6504	M. barleeanus		Ezat et al 2014, Geology					35.1693	385	4.40953	N. pachyderma		Hoff et al 2016, Nat. Commun.					35.1693	385	0.168834	N. pachyderma		This study
35.7542	392.5	4.14426	M. barleeanus		Ezat et al 2014, Geology					35.48	390	4.30855	N. pachyderma		Hoff et al 2016, Nat. Commun.					35.48	390	-0.00433551	N. pachyderma		This study
35.8788	395	4.23325	M. barleeanus		Ezat et al 2014, Geology					35.6143	392.5	4.09834	N. pachyderma		Hoff et al 2016, Nat. Commun.					35.6143	392.5	0.238142	N. pachyderma		This study
36.128	400	4.46778	M. barleeanus		Ezat et al 2014, Geology					35.7486	395	3.81565	N. pachyderma		Hoff et al 2016, Nat. Commun.					35.7486	395	-0.134913	N. pachyderma		This study
36.3773	405	4.6105	M. barleeanus		Ezat et al 2014, Geology					36.0173	400	4.03033	N. pachyderma		Hoff et al 2016, Nat. Commun.					36.0173	400	0.213197	N. pachyderma		This study
36.5019	407.5	4.641	M. barleeanus		Ezat et al 2014, Geology					36.2859	405	4.01725	N. pachyderma		Hoff et al 2016, Nat. Commun.					36.2859	405	0.211909	N. pachyderma		This study
36.6265	410	4.5969	M. barleeanus		Ezat et al 2014, Geology					36.5545	410	4.2905	N. pachyderma		Hoff et al 2016, Nat. Commun.					36.5545	410	0.181433	N. pachyderma		This study
36.8758	415	4.72386	M. barleeanus		Ezat et al 2014, Geology					36.8231	415	4.26515	N. pachyderma		Hoff et al 2016, Nat. Commun.					36.8231	415	0.27247	N. pachyderma		This study
37.125	420	4.99693	M. barleeanus		Ezat et al 2014, Geology					37.0918	420	4.34775	N. pachyderma		Hoff et al 2016, Nat. Commun.					37.0918	420	0.30716	N. pachyderma		This study
37.2496	422.5	4.94585	M. barleeanus		Ezat et al 2014, Geology					37.3604	425	4.37623	N. pachyderma		Hoff et al 2016, Nat. Commun.					37.3604	425	0.11824	N. pachyderma		This study
37.3743	425	4.91362	M. barleeanus		Ezat et al 2014, Geology					37.629	430	4.19071	N. pachyderma		Hoff et al 2016, Nat. Commun.					37.629	430	0.0804767	N. pachyderma		This study
37.6235	430	5.14103	M. barleeanus		Ezat et al 2014, Geology					37.8976	435	4.30713	N. pachyderma		Hoff et al 2016, Nat. Commun.					37.8976	435	0.188983	N. pachyderma		This study
37.8728	435	4.92254	M. barleeanus		Ezat et al 2014, Geology					38.1663	440	3.70303	N. pachyderma		Hoff et al 2016, Nat. Commun.					38.1663	440	0.149353	N. pachyderma		This study
37.9974	437.5	5.02691	M. barleeanus		Ezat et al 2014, Geology					38.328	442.5	4.26525	N. pachyderma		Hoff et al 2016, Nat. Commun.					38.328	442.5	0.0984521	N. pachyderma		This study
38.122	440	4.8741	M. barleeanus		Ezat et al 2014, Geology					38.508	445	3.73432	N. pachyderma		Hoff et al 2016, Nat. Commun.					38.508	445	-0.124628	N. pachyderma		This study
38.3034	442.5	4.92766	M. barleeanus		Ezat et al 2014, Geology					38.688	447.5	3.74109	N. pachyderma		Hoff et al 2016, Nat. Commun.					38.688	447.5	0.0732077	N. pachyderma		This study
38.4848	445	3.82676	M. barleeanus		Ezat et al 2014, Geology					38.868	450	3.60331	N. pachyderma		Hoff et al 2016, Nat. Commun.					38.868	450	-0.0274888	N. pachyderma		This study
39.2105	455	4.31669	M. barleeanus		Ezat et al 2014, Geology					39.048	452.5	3.52735	N. pachyderma		Hoff et al 2016, Nat. Commun.					39.048	452.5	0.0752163	N. pachyderma		This study
39.5733	460	4.71608	M. barleeanus		Ezat et al 2014, Geology					39.228	455	3.48012	N. pachyderma		Hoff et al 2016, Nat. Commun.					39.228	455	0.0821373	N. pachyderma		This study
39.9361	465	4.5595	M. barleeanus		Ezat et al 2014, Geology					39.588	457.5	4.01386	N. pachyderma		Hoff et al 2016, Nat. Commun.					39.588	457.5	0.150776	N. pachyderma		This study
40.299	470	4.53199	M. barleeanus		Ezat et al 2014, Geology					39.948	460	3.74234	N. pachyderma		Hoff et al 2016, Nat. Commun.					39.948	460	-0.123902	N. pachyderma		This study
40.4804	472.5	4.67215	M. barleeanus		Ezat et al 2014, Geology					39.948	465	4.08216	N. pachyderma		Hoff et al 2016, Nat. Commun.					39.948	465	0.176537	N. pachyderma		This study
40.6618	475	4.4771	M. barleeanus		Ezat et al 2014, Geology					40.308	470	4.33882	N. pachyderma		Hoff et al 2016, Nat. Commun.					40.308	470	0.142288	N. pachyderma		This study
40.8432	477.5	4.7822	M. barleeanus		Ezat et al 2014, Geology					40.488	472.5	4.359	N. pachyderma		Hoff et al 2016, Nat. Commun.					40.488	472.5	0.137882	N. pachyderma		This study
41.0246	480	4.86519	M. barleeanus		Ezat et al 2014, Geology					40.668	475	4.30711	N. pachyderma		Hoff et al 2016, Nat. Commun.					40.668	475	0.147943	N. pachyderma		This study
41.206	482.5	5.02829	M. barleeanus		Ezat et al 2014, Geology					41.028	480	4.23148	N. pachyderma		Hoff et al 2016, Nat. Commun.					41.028	480	0.241455	N. pachyderma		This study
41.3874	485	4.79463	M. barleeanus		Ezat et al 2014, Geology					41.388	485	4.3384	N. pachyderma		Hoff et al 2016, Nat. Commun.					41.388	485	0.185609	N. pachyderma		This study
41.7385	490	4.63998	M. barleeanus		Ezat et al 2014, Geology					41.7385	490	3.90667	N. pachyderma		Hoff et al 2016, Nat. Commun.					41.7385	490	-0.0106334	N. pachyderma		This study
41.9126	492.5	4.80383	M. barleeanus		Ezat et al 2014, Geology					41.9126	492.5	4.08989	N. pachyderma		Hoff et al 2016, Nat. Commun.					41.9126	492.5	0.265949	N. pachyderma		This study
42.0867	495	4.91203	M. barleeanus		Ezat et al 2014, Geology					42.0867	495	4.10475	N. pachyderma		Hoff et al 2016, Nat. Commun.					42.0867	495	0.336672	N. pachyderma		This study
42.2607	497.5	4.29482	M. barleeanus		Ezat et al 2014, Geology					42.4348	500	4.34777	N. pachyderma		Hoff et al 2016, Nat. Commun.					42.4348	500	0.347936	N. pachyderma		This study
42.4348	500	4.90176	M. barleeanus		Ezat et al 2014, Geology					42.783	505	4.41592	N. pachyderma		Hoff et al 2016, Nat. Commun.					42.783	505	0.369243	N. pachyderma		This study
42.783	505	4.83113	M. barleeanus		Ezat et al 2014, Geology					43.1311	510	4.33452	N. pachyderma		Hoff et al 2016, Nat. Commun.					43.1311	510	0.342605	N. pachyderma		This study
43.1311	510	4.57074	M. barleeanus		Ezat et al 2014, Geology					43.56	515	4.04802	N. pachyderma		Hoff et al 2016, Nat. Commun.					43.56	515	0.172987	N. pachyderma		This study
43.56	515	4.48617	M. barleeanus		Ezat et al 2014, Geology					44.11	520	4.10811	N. pachyderma		Hoff et al 2016, Nat. Commun.					44.11	520	0.343708	N. pachyderma		This study
44.11	520	4.40016	M. barleeanus		Ezat et al 2014, Geology					44.66	525	3.96323	N. pachyderma		Hoff et al 2016, Nat. Commun.					44.66	525	0.237361	N. pachyderma		This study
44.66	525	4.1682	M. barleeanus		Ezat et al 2014, Geology					45.21	530	4.24417	N. pachyderma		Hoff et al 2016, Nat. Commun.					45.21	530	0.170236	N. pachyderma		This study
45.76	535	4.4665	M. barleeanus		Ezat et al 2014, Geology					45.76	535	3.93351	N. pachyderma		Hoff et al 2016, Nat. Commun.					45.76	535	0.326583	N. pachyderma		This study
46.31	540	4.71913	M. barleeanus		Ezat et al 2014, Geology					46.31	540	4.12814	N. pachyderma		Hoff et al 2016, Nat. Commun.					46.31	540	0.182205	N. pachyderma		This study
46.86	545	4.60979	M. barleeanus		Ezat et al 2014, Geology					46.86	545	4.35611	N. pachyderma		Hoff et al 2016, Nat. Commun.					46.86	545	0.208541	N. pachyderma		This study
47.135	547.5	4.83853	M. barleeanus		Ezat et al 2014, Geology					47.135	547.5	4.08615	N. pachyderma		Hoff et al 2016, Nat. Commun.					47.135	547.5	0.192707	N. pachyderma		This study
47.41	550	4.53841	M. barleeanus		Ezat et al 2014, Geology					47.41	550	3.81103	N. pachyderma		Hoff et al 2016, Nat. Commun.					47.41	550	0.0220882	N. pachyderma		This study
47.96	555	4.27616	M. barleeanus		Ezat et al 2014, Geology					47.96	555	3.60203	N. pachyderma		Hoff et al 2016, Nat. Commun.					47.96	555	0.0256278	N. pachyderma		This study
48.51	560	4.36413	M. barleeanus		Ezat et al 2014, Geology					48.51	560	3.87925	N. pachyderma		Hoff et al 2016, Nat. Commun.					48.51	560	-0.0313071	N. pachyderma		This study
49.06	565	4.4744	M. barleeanus		Ezat et al 2014, Geology					49.06	565	4.14017	N. pachyderma		Hoff et al 2016, Nat. Commun.					49.06	565	0.181165	N. pachyderma		This study
50.9983	575	4.3802	M. barleeanus		Ezat et al 2014, Geology					49.9243	570	4.04266	N. pachyderma		Hoff et al 2016, Nat. Commun.					49.9243	570	0.0943439	N. pachyderma		This study
52.0722	580	4.6392	M. barleeanus		Ezat et al 2014, Geology					50.9983	575	4.02194	N. pachyderma		Hoff et al 2016, Nat. Commun.					50.9983	575	0.128424	N. pachyderma		This study
53.1461	585	4.5755	M. barleeanus		Ezat et al 2014, Geology					52.0722	580	4.02704	N. pachyderma		Hoff et al 2016, Nat. Commun.					52.0722	580	0.082261	N. pachyderma		This study
54.22	590	4.55861	M. barleeanus		Ezat et al 2014, Geology					53.1461	585	4.08459	N. pachyderma		Hoff et al 2016, Nat. Commun.					53.1461	585	0.266001	N. pachyderma		This study
54.4457	595	4.67118	M. barleeanus		Ezat et al 2014, Geology					54.22	590	3.97649	N. pachyderma		Hoff et al 2016, Nat. Commun.					54.22	590	0.114028	N. pachyderma		This study
54.6714	600	4.63126	M. barleeanus		Ezat et al 2014, Geology					54.4457	595	3.96141	N. pachyderma		Hoff et al 2016, Nat. Commun.					54.4457	595	0.104404	N. pachyderma		This study
54.8971	605	4.51974	M. barleeanus		Ezat et al 2014, Geology					54.6714	600	3.90285	N. pachyderma		Hoff et al 2016, Nat. Commun.					54.6714	600	-0.0472425	N. pachyderma		This study
55.1229	610	4.55569	M. barleeanus		Ezat et al 2014, Geology					54.8971	605	3.96076	N. pachyderma		Hoff et al 2016, Nat. Commun.					54.8971	605	0.161229	N. pachyderma		This study
55.3486	615	4.54096	M. barleeanus		Ezat et al 2014, Geology					55.1229	610	3.87096	N. pachyderma		Hoff et al 2016, Nat. Commun.					55.1229	610	-0.105884	N. pachyderma		This study
55.5743	620	4.57585	M. barleeanus		Ezat et al 2014, Geology					55.3486	615	3.91384	N. pachyderma		Hoff et al 2016, Nat. Commun.					55.3486	615	-0.0904773	N. pachyderma		This study
55.8	625	4.80948	M. barleeanus		Ezat et al 2014, Geology					55.5743	620	4.17012	N. pachyderma		Hoff et al 2016, Nat. Commun.					55.5743	620	0.0632093	N. pachyderma		This study
56.7538	630	4.74642	M. barleeanus		Ezat et al 2014, Geology					55.8	625	4.03842	N. pachyderma		Hoff et al 2016, Nat. Commun.					55.8	625	0.0560337	N. pachyderma		This study
57.7077	635	4.69207	M. barleeanus		Ezat et al 2014, Geology					56.8333	630	3.81737	N. pachyderma		Hoff et al 2016, Nat. Commun.					56.8333	630	-0.0385525	N. pachyderma		This study
58.3525	640	4.64098	M. barleeanus		Ezat et al 2014, Geology					57.8667	635	4.09717	N. pachyderma		Hoff et al 2016, Nat. Commun.					57.8667	635	0.00329692	N. pachyderma		This study
58.5337	645	4.75528	M. barleeanus		Ezat et al 2014, Geology					58.3923	640	3.90054	N. pachyderma		Hoff et al 2016, Nat. Commun.					58.3923	640	-0.102096	N. pachyderma		This study
58.715	650	4.77521	M. barleeanus		Ezat et al 2014, Geology					58.5794	645	4.27155	N. pachyderma		Hoff et al 2016, Nat. Commun.					58.5794	645	-0.0141639	N. pachyderma		This study
58.8963	655	4.80751	M. barleeanus		Ezat et al 2014, Geology					58.7665	650	4.08783	N. pachyderma		Hoff et al 2016, Nat. Commun.					58.7665	650	-0.0719282	N. pachyderma		This study
59.0775	660	4.73254	M. barleeanus		Ezat et al 2014, Geology					58.9535	655	4.12127	N. pachyderma		Hoff et al 2016, Nat. Commun.					58.9535	655	-0.0966971	N. pachyderma		This study
59.2587	665	4.87372	M. barleeanus		Ezat et al 2014, Geology					59.1406	660	3.95765	N. pachyderma		Hoff et al 2016, Nat. Commun.					59.1406	660	-0.0677761	N. pachyderma		This study
59.44	670	4.48898	M. barleeanus		Ezat et al 2014, Geology					59.3277	665	4.00297	N. pachyderma		Hoff et al 2016, Nat. Commun.					59.3277	665	-0.0755072	N. pachyderma		This study
60.8933	675	3.7279	M. barleeanus		Ezat et al 2014, Geology					59.9055	670	3.72243	N. pachyderma		Hoff et al 2016, Nat. Commun.					59.9055	670	-0.299285	N. pachyderma		This study
63.0733	682.5	3.59585	M. barleeanus		Ezat et al 2014, Geology					61.0692	675	3.20627	N. pachyderma		Hoff et al 2016, Nat. Commun.					61.0692	675	-0.428352	N. pachyderma		This study
63.8	685	3.77164	M. barleeanus		Ezat et al 2014, Geology					61.6511	677.5	3.12662	N. pachyderma		Hoff et al 2016, Nat. Commun.					61.6511	677.5	-0.413786	N. pachyderma		This study
66.1537	695	4.71369	M. barleeanus		Ezat et al 2016, G-cubed					62.233	680	3.26894	N. pachyderma		Hoff et al 2016, Nat. Commun.					62.233	680	-0.469342	N. pachyderma		This study
67.6243	700	4.86094	M. barleeanus		Ezat et al 2016, G-cubed					62.8149	682.5	3.41755	N. pachyderma		Hoff et al 2016, Nat. Commun.					62.8149	682.5	-0.315937	N. pachyderma		This study
69.0948	705	4.95428	M. barleeanus		Ezat et al 2016, G-cubed					63.3967	685	3.60304	N. pachyderma		Hoff et al 2016, Nat. Commun.					63.3967	685	-0.303924	N. pachyderma		This study
70.5654	710	4.86478	M. barleeanus		Ezat et al 2016, G-cubed					64.6832	690	4.42661	N. pachyderma		Hoff et al 2016, Nat. Commun.					64.6832	690	-0.122299	N. pachyderma		This study
72.0359	715	4.89649	M. barleeanus		Ezat et al 2016, G-cubed					66.1537	695	4.47818	N. pachyderma		Hoff et al 2016, Nat. Commun.					66.1537	695	-0.0389127	N. pachyderma		This study
73.1129	720	4.83032	M. barleeanus		Ezat et al 2016, G-cubed					67.6243	700	4.49704	N. pachyderma		Hoff et al 2016, Nat. Commun.					67.6243	700	0.0820202	N. pachyderma		This study
74.0914	725	4.41134	M. barleeanus		Ezat et al 2016, G-cubed					69.0948	705	4.58425	N. pachyderma		Hoff et al 2016, Nat. Commun.					69.0948	705	0.331055	N. pachyderma		This study
75.07	730	4.78345	M. barleeanus		Ezat et al 2016, G-cubed					70.5654	710	4.24938	N. pachyderma		Hoff et al 2016, Nat. Commun.					70.5654	710	0.352775	N. pachyderma		This study
76.0486	735	4.8428	M. barleeanus		Ezat et al 2016, G-cubed					72.0359	715	4.387	N. pachyderma		Hoff et al 2016, Nat. Commun.					72.0359	715	0.249544	N. pachyderma		This study
76.5245	737.5	4.63385	M. barleeanus		Ezat et al 2016, G-cubed					73.1129	720	4.14252	N. pachyderma		Hoff et al 2016, Nat. Commun.					73.1129	720	0.341032	N. pachyderma		This study
77.7922	745	4.06908	M. barleeanus		Ezat et al 2016, G-cubed					74.0914	725	4.29745	N. pachyderma		Hoff et al 2016, Nat. Commun.					74.0914	725	0.460194	N. pachyderma		This study
78.6373	750	4.00149	M. barleeanus		Ezat et al 2016, G-cubed					75.07	730	4.34344	N. pachyderma		Hoff et al 2016, Nat. Commun.					75.07	730	0.53703	N. pachyderma		This study
79.4824	755	4.16836	M. barleeanus		Ezat et al 2016, G-cubed					76.0486	735	4.27373	N. pachyderma		Hoff et al 2016, Nat. Commun.					76.0486	735	0.594982	N. pachyderma		This study
81.3416	766	4.44684	M. barleeanus		Ezat et al 2016, G-cubed					76.5245	737.5	3.93142	N. pachyderma		Hoff et al 2016, Nat. Commun.					76.5245	737.5	0.278579	N. pachyderma		This study
82.1867	771	4.40663	M. barleeanus		Ezat et al 2016, G-cubed					76.9471	740	3.88076	N. pachyderma		Hoff et al 2016, Nat. Commun.					76.9471	740	0.388116	N. pachyderma		This study
82.8627	775	4.55329	M. barleeanus		Ezat et al 2016, G-cubed					77.7922	745	3.69149	N. pachyderma		Hoff et al 2016, Nat. Commun.					77.7922	745	0.511237	N. pachyderma		This study
83.7078	780	4.39466	M. barleeanus		Ezat et al 2016, G-cubed					78.6373	750	3.99475	N. pachyderma		Hoff et al 2016, Nat. Commun.					78.6373	750	0.558812	N. pachyderma		This study
84.5529	785	4.44047	M. barleeanus		Ezat et al 2016, G-cubed					80.3275	760	3.86159	N. pachyderma		Hoff et al 2016, Nat. Commun.					80.3275	760	0.433047	N. pachyderma		This study
85.5655	790	4.43119	M. barleeanus		Ezat et al 2016, G-cubed					81.3416	766	3.9851	N. pachyderma		Hoff et al 2016, Nat. Commun.					81.3416	766	0.564966	N. pachyderma		This study
86.1973	792.5	4.18855	M. barleeanus		Ezat et al 2016, G-cubed					82.1867	771	3.95351	N. pachyderma		Hoff et al 2016, Nat. Commun.					82.1867	771	0.439933	N. pachyderma		This study
86.8291	795	3.93113	M. barleeanus		Ezat et al 2016, G-cubed					82.8627	775	3.92522	N. pachyderma		Hoff et al 2016, Nat. Commun.					82.8627	775	0.356902	N. pachyderma		This study
88.0927	800	4.10194	M. barleeanus		Ezat et al 2016, G-cubed					83.7078	780	3.76633	N. pachyderma		Hoff et al 2016, Nat. Commun.					83.7078	780	0.336573	N. pachyderma		This study
88.0927	802.5	4.43283	M. barleeanus		Ezat et al 2016, G-cubed					84.5529	785	3.72129	N. pachyderma		Hoff et al 2016, Nat. Commun.					84.5529	785	0.339965	N. pachyderma		This study
89.3564	805	4.4559	M. barleeanus		Ezat et al 2016, G-cubed					85.5655	790	3.50894	N. pachyderma		Hoff et al 2016, Nat. Commun.					85.5655	790	0.370404	N. pachyderma		This study
90.62	810	4.55692	M. barleeanus		Ezat et al 2016, G-cubed					86.1973	792.5	3.64328	N. pachyderma		Hoff et al 2016, Nat. Commun.					86.1973	792.5	0.465198	N. pachyderma		This study
91.8836	815	4.18476	M. barleeanus		Ezat et al 2016, G-cubed					86.8291	795	3.35013	N. pachyderma		Hoff et al 2016, Nat. Commun.					86.8291	795	0.236898	N. pachyderma		This study
96.9382	835	3.776	M. barleeanus		Ezat et al 2016, G-cubed					87.4609	797.5	3.47692	N. pachyderma		Hoff et al 2016, Nat. Commun.					87.4609	797.5	0.360079	N. pachyderma		This study
97.57	837.5	3.9127	M. barleeanus		Ezat et al 2016, G-cubed					88.0927	800	3.52662	N. pachyderma		Hoff et al 2016, Nat. Commun.					88.0927	800	0.40548	N. pachyderma		This study
101.361	852.5	4.56353	M. barleeanus		Ezat et al 2016, G-cubed					88.0927	800	3.45126	N. pachyderma		Hoff et al 2016, Nat. Commun.					88.0927	800	0.622895	N. pachyderma		This study
101.993	855	4.27218	M. barleeanus		Ezat et al 2016, G-cubed					89.3564	805	3.82133	N. pachyderma		Ezat et al 2016, G-cubed					89.3564	805	0.379815	N. pachyderma		This study
102.625	857.5	4.58398	M. barleeanus		Ezat et al 2016, G-cubed					90.62	810	4.27152	N. pachyderma		Ezat et al 2016, G-cubed					90.62	810	0.678321	N. pachyderma		This study
103.256	860	4.45757	M. barleeanus		Ezat et al 2016, G-cubed					91.8836	815	3.77324	N. pachyderma		Ezat et al 2016, G-cubed					91.8836	815	0.409881	N. pachyderma		This study
104.52	865	4.45198	M. barleeanus		Ezat et al 2016, G-cubed					93.1473	820	3.88963	N. pachyderma		Ezat et al 2016, G-cubed					93.1473	820	0.176372	N. pachyderma		This study
106.024	875	4.20934	M. barleeanus		Ezat et al 2016, G-cubed					94.4109	825	3.84637	N. pachyderma		Ezat et al 2016, G-cubed					94.4109	825	0.654548	N. pachyderma		This study
106.776	880	4.63838	M. barleeanus		Ezat et al 2016, G-cubed					95.6745	830	3.9657	N. pachyderma		Ezat et al 2016, G-cubed					95.6745	830	0.543337	N. pachyderma		This study
108.28	890	4.21269	M. barleeanus		Ezat et al 2016, G-cubed					96.9382	835	3.75641	N. pachyderma		Ezat et al 2016, G-cubed					96.9382	835	0.530233	N. pachyderma		This study
110.24	900	3.14474	M. barleeanus		Ezat et al 2016, G-cubed					97.57	837.5	3.64863	N. pachyderma		Ezat et al 2016, G-cubed					97.57	837.5	0.28592	N. pachyderma		This study
111.71	907.5	4.36142	M. barleeanus		Ezat et al 2016, G-cubed					98.2018	840	3.77247	N. pachyderma		Ezat et al 2016, G-cubed					98.2018	840	0.0828287	N. pachyderma		This study
112.2	910	4.34366	M. barleeanus		Ezat et al 2016, G-cubed					99.4655	845	3.82259	N. pachyderma		Ezat et al 2016, G-cubed					99.4655	845	0.401217	N. pachyderma		This study
113.18	915	4.03143	M. barleeanus		Ezat et al 2016, G-cubed					100.097	847.5	3.70629	N. pachyderma		Ezat et al 2016, G-cubed					100.097	847.5	0.385166	N. pachyderma		This study
114.16	920	3.96741	M. barleeanus		Ezat et al 2016, G-cubed					100.729	850	3.77236	N. pachyderma		Ezat et al 2016, G-cubed					100.729	850	-0.266573	N. pachyderma		This study
115.14	925	3.97911	M. barleeanus		Ezat et al 2016, G-cubed					101.361	852.5	4.16973	N. pachyderma		Ezat et al 2016, G-cubed					101.361	852.5	-0.0519259	N. pachyderma		This study
116.12	930	3.93064	M. barleeanus		Ezat et al 2016, G-cubed					101.993	855	3.98361	N. pachyderma		Ezat et al 2016, G-cubed					101.993	855	0.468286	N. pachyderma		This study
117.1	935	3.94191	M. barleeanus		Ezat et al 2016, G-cubed					102.625	857.5	4.01513	N. pachyderma		Ezat et al 2016, G-cubed					102.625	857.5	0.52082	N. pachyderma		This study
118.08	940	3.96631	M. barleeanus		Ezat et al 2016, G-cubed					103.256	860	3.95123	N. pachyderma		Ezat et al 2016, G-cubed					103.256	860	0.370867	N. pachyderma		This study
119.06	945	3.99249	M. barleeanus		Ezat et al 2016, G-cubed					104.52	865	3.9621	N. pachyderma		Ezat et al 2016, G-cubed					104.52	865	0.337205	N. pachyderma		This study
120.04	950	3.88716	M. barleeanus		Ezat et al 2016, G-cubed					105.272	870	3.45997	N. pachyderma		Ezat et al 2016, G-cubed					105.272	870	0.511877	N. pachyderma		This study
121.02	955	3.99541	M. barleeanus		Ezat et al 2016, G-cubed					106.024	875	3.50858	N. pachyderma		Ezat et al 2016, G-cubed					106.024	875	0.431569	N. pachyderma		This study
122	960	3.9905	M. barleeanus		Ezat et al 2016, G-cubed					106.776	880	3.75449	N. pachyderma		Ezat et al 2016, G-cubed					106.776	880	0.4229	N. pachyderma		This study
122.5	965	3.90789	M. barleeanus		Ezat et al 2016, G-cubed					107.152	882.5	3.888	N. pachyderma		Ezat et al 2016, G-cubed					107.152	882.5	0.492191	N. pachyderma		This study
123	970	4.08914	M. barleeanus		Ezat et al 2016, G-cubed					107.528	885	4.13965	N. pachyderma		Ezat et al 2016, G-cubed					107.528	885	0.157669	N. pachyderma		This study
123.5	975	4.02576	M. barleeanus		Ezat et al 2016, G-cubed					107.904	887.5	4.35736	N. pachyderma		Ezat et al 2016, G-cubed					107.904	887.5	0.618236	N. pachyderma		This study
124	980	3.96063	M. barleeanus		Ezat et al 2016, G-cubed					108.28	890	4.25281	N. pachyderma		Ezat et al 2016, G-cubed					108.28	890	0.53366	N. pachyderma		This study
124.5	985	4.03258	M. barleeanus		Ezat et al 2016, G-cubed					109.26	895	3.82365	N. pachyderma		Ezat et al 2016, G-cubed					109.26	895	0.436683	N. pachyderma		This study
125	990	3.99424	M. barleeanus		Ezat et al 2016, G-cubed					110.24	900	3.97152	N. pachyderma		Ezat et al 2016, G-cubed					110.24	900	0.483942	N. pachyderma		This study
125.5	995	4.08029	M. barleeanus		Ezat et al 2016, G-cubed					111.22	905	3.81575	N. pachyderma		Ezat et al 2016, G-cubed					111.22	905	0.529643	N. pachyderma		This study
126	1000	3.93797	M. barleeanus		Ezat et al 2016, G-cubed					111.71	907.5	3.88023	N. pachyderma		Ezat et al 2016, G-cubed					111.71	907.5	0.569408	N. pachyderma		This study
126.5	1005	3.87422	M. barleeanus		Ezat et al 2016, G-cubed					112.2	910	3.57126	N. pachyderma		Ezat et al 2016, G-cubed					112.2	910	0.502703	N. pachyderma		This study
127	1010	3.97233	M. barleeanus		Ezat et al 2016, G-cubed					113.18	915	3.35942	N. pachyderma		Ezat et al 2016, G-cubed					113.18	915	0.165807	N. pachyderma		This study
127.6	1015	3.94947	M. barleeanus		Ezat et al 2016, G-cubed					114.16	920	3.05861	N. pachyderma		Ezat et al 2016, G-cubed					114.16	920	0.32587	N. pachyderma		This study
128.2	1020	4.05409	M. barleeanus		Ezat et al 2016, G-cubed					115.14	925	2.71254	N. pachyderma		Ezat et al 2016, G-cubed					115.14	925	0.0582287	N. pachyderma		This study
128.8	1025	4.06338	M. barleeanus		Ezat et al 2016, G-cubed					116.12	930	2.73619	N. pachyderma		Ezat et al 2016, G-cubed					116.12	930	0.0713213	N. pachyderma		This study
129.4	1030	3.76492	M. barleeanus		Ezat et al 2016, G-cubed					117.1	935	2.62245	N. pachyderma		Ezat et al 2016, G-cubed					117.1	935	0.0327894	N. pachyderma		This study
130	1035	3.91941	M. barleeanus		Ezat et al 2016, G-cubed					118.08	940	2.49488	N. pachyderma		Ezat et al 2016, G-cubed					118.08	940	-0.00421511	N. pachyderma		This study
130.366	1040	2.607	M. barleeanus		Ezat et al 2016, G-cubed					119.06	945	2.42338	N. pachyderma		Ezat et al 2016, G-cubed					119.06	945	-0.0419609	N. pachyderma		This study
130.512	1042	2.65127	M. barleeanus		Ezat et al 2016, G-cubed					120.04	950	2.49362	N. pachyderma		Ezat et al 2016, G-cubed					120.04	950	-0.044474	N. pachyderma		This study
130.731	1045	3.24857	M. barleeanus		Ezat et al 2016, G-cubed					121.02	955	2.58569	N. pachyderma		Ezat et al 2016, G-cubed					121.02	955	0.000317956	N. pachyderma		This study
131.462	1055	2.72624	M. barleeanus		Ezat et al 2016, G-cubed					122	960	2.68601	N. pachyderma		Ezat et al 2016, G-cubed					122	960	-0.00770176	N. pachyderma		This study
131.828	1060	2.50756	M. barleeanus		Ezat et al 2016, G-cubed					122.5	965	2.31825	N. pachyderma		Ezat et al 2016, G-cubed					122.5	965	-0.102155	N. pachyderma		This study
132.193	1065	2.84537	M. barleeanus		Ezat et al 2016, G-cubed					123	970	2.53662	N. pachyderma		Ezat et al 2016, G-cubed					123	970	-0.0100067	N. pachyderma		This study
132.559	1070	2.86774	M. barleeanus		Ezat et al 2016, G-cubed					123.5	975	2.48223	N. pachyderma		Ezat et al 2016, G-cubed					123.5	975	0.0356563	N. pachyderma		This study
132.924	1075	2.89374	M. barleeanus		Ezat et al 2016, G-cubed					124	980	2.53403	N. pachyderma		Ezat et al 2016, G-cubed					124	980	0.0705643	N. pachyderma		This study
133.29	1080	2.72085	M. barleeanus		Ezat et al 2016, G-cubed					124.5	985	2.35054	N. pachyderma		Ezat et al 2016, G-cubed					124.5	985	-0.00781899	N. pachyderma		This study
133.655	1085	2.78909	M. barleeanus		Ezat et al 2016, G-cubed					125	990	2.42139	N. pachyderma		Ezat et al 2016, G-cubed					125	990	-0.0608098	N. pachyderma		This study
134.021	1090	2.41971	M. barleeanus		Ezat et al 2016, G-cubed					125.5	995	2.56793	N. pachyderma		Ezat et al 2016, G-cubed					125.5	995	0.0573834	N. pachyderma		This study
134.386	1095	2.61669	M. barleeanus		Ezat et al 2016, G-cubed					126	1000	2.66155	N. pachyderma		Ezat et al 2016, G-cubed					126	1000	-0.0126046	N. pachyderma		This study
134.752	1100	3.11777	M. barleeanus		Ezat et al 2016, G-cubed					126.5	1005	2.63229	N. pachyderma		Ezat et al 2016, G-cubed					126.5	1005	0.109781	N. pachyderma		This study
										127	1010	2.69461	N. pachyderma		Ezat et al 2016, G-cubed					127	1010	0.0676375	N. pachyderma		This study
										127.6	1015	2.78317	N. pachyderma		Ezat et al 2016, G-cubed					127.6	1015	0.204732	N. pachyderma		This study
										128.2	1020	2.84022	N. pachyderma		Ezat et al 2016, G-cubed					128.2	1020	0.128937	N. pachyderma		This study
										128.8	1025	2.98219	N. pachyderma		Ezat et al 2016, G-cubed					128.8	1025	0.286521	N. pachyderma		This study
										129.4	1030	2.98762	N. pachyderma		Ezat et al 2016, G-cubed					129.4	1030	0.0729727	N. pachyderma		This study
										130	1035	2.96962	N. pachyderma		Ezat et al 2016, G-cubed					130	1035	0.165524	N. pachyderma		This study
										130.366	1040	3.02157	N. pachyderma		Ezat et al 2016, G-cubed					130.366	1040	0.204818	N. pachyderma		This study
										130.512	1042	2.97637	N. pachyderma		Ezat et al 2016, G-cubed					130.512	1042	0.161193	N. pachyderma		This study
										130.731	1045	2.95538	N. pachyderma		Ezat et al 2016, G-cubed					130.731	1045	0.152553	N. pachyderma		This study
										131.097	1050	2.69224	N. pachyderma		Ezat et al 2016, G-cubed					131.097	1050	0.0438798	N. pachyderma		This study
										131.462	1055	2.53871	N. pachyderma		Ezat et al 2016, G-cubed					131.462	1055	-0.0327399	N. pachyderma		This study
										131.828	1060	2.49468	N. pachyderma		Ezat et al 2016, G-cubed					131.828	1060	0.0248239	N. pachyderma		This study
										132.193	1065	2.47476	N. pachyderma		Ezat et al 2016, G-cubed					132.193	1065	-0.0304258	N. pachyderma		This study
										132.559	1070	2.50494	N. pachyderma		Ezat et al 2016, G-cubed					132.559	1070	-0.122963	N. pachyderma		This study
										132.924	1075	2.67881	N. pachyderma		Ezat et al 2016, G-cubed					132.924	1075	-0.0393452	N. pachyderma		This study
										133.29	1080	2.50488	N. pachyderma		Ezat et al 2016, G-cubed					133.29	1080	-0.152294	N. pachyderma		This study
										133.655	1085	2.5014	N. pachyderma		Ezat et al 2016, G-cubed					133.655	1085	-0.0991756	N. pachyderma		This study
										134.021	1090	2.54284	N. pachyderma		Ezat et al 2016, G-cubed					134.021	1090	-0.0987953	N. pachyderma		This study
										134.386	1095	2.61651	N. pachyderma		Ezat et al 2016, G-cubed					134.386	1095	-0.0874325	N. pachyderma		This study
										134.752	1100	2.52871	N. pachyderma		Ezat et al 2016, G-cubed					134.752	1100	-0.110691	N. pachyderma		This study

## Sheet: Trace element data_JM11-FI-19PC
Age (ka)	Depth (cm)	B/Ca (umol/mol)	Mg/Ca (mmol/mol)	Mg/Ca-based temperature	Species		Reference				Age (ka)	Depth (cm)	Cd/Ca (umol/mol)	Species	Reference			Age (ka)	Depth (cm)	Mg/Ca (mmol/mol)	Mg/Ca-based BWT	Species		Reference
0.392294	3	77.1623	0.740218	6.1548	N. pachyderma		Ezat et al 2016, G-cubed				0.392294	3	0.0026148	N. pachyderma	This study			0.143	1	0.782311	0.276377	M. barleeanus		Ezat et al 2014, Geology
0.516728	8	74.0221	0.671081	5.17426	N. pachyderma		Ezat et al 2016, G-cubed				0.516728	8	0.00104101	N. pachyderma	This study			0.641	5	0.813672	0.606674	M. barleeanus		Ezat et al 2014, Geology
1.26333	10	71.7708	0.715259	5.8118	N. pachyderma		Ezat et al 2016, G-cubed				1.26333	10	0.0011241	N. pachyderma	This study			0.641	5	0.909197	0.621819	C. neoteretis		Ezat et al 2014, Geology
2.13437	17	78.6863	0.736891	6.10975	N. pachyderma		Ezat et al 2016, G-cubed				2.13437	17	0.00260968	N. pachyderma	This study			1.2635	10	0.74556	-0.127961	M. barleeanus		Ezat et al 2014, Geology
3.75201	30	75.5175	0.719953	5.87721	N. pachyderma		Ezat et al 2016, G-cubed				3.75201	30	0.00217856	N. pachyderma	This study			1.886	15	0.783206	0.285987	M. barleeanus		Ezat et al 2014, Geology
4.87191	39	67.1756	0.672905	5.20139	N. pachyderma		Ezat et al 2016, G-cubed				4.87191	39	0.00187284	N. pachyderma	This study			2.50813	20	0.840566	0.87993	M. barleeanus		Ezat et al 2014, Geology
5.9296	47.5	69.9876	0.671549	5.18123	N. pachyderma		Ezat et al 2016, G-cubed				5.9296	47.5	0.0011706	N. pachyderma	This study			3.13026	25	0.836182	0.835994	M. barleeanus		Ezat et al 2014, Geology
6.6762	53.5	71.4448	0.665909	5.09689	N. pachyderma		Ezat et al 2016, G-cubed				6.6762	53.5	0.00154874	N. pachyderma	This study			3.7524	30	0.824499	0.792831	M. barleeanus		Ezat et al 2014, Geology
7.36059	59	74.2982	0.71603	5.82258	N. pachyderma		Ezat et al 2016, G-cubed				7.36059	59	0.000852719	N. pachyderma	This study			3.7524	30	0.89273	1.38589	M. barleeanus		Ezat et al 2014, Geology
8.72936	70	70.3514	0.657419	4.96857	N. pachyderma		Ezat et al 2016, G-cubed				8.72936	70	0.00154874	N. pachyderma	This study			4.37453	35	0.81322	0.705103	M. barleeanus		Ezat et al 2014, Geology
10.3858	84	73.826	0.781696	6.70002	N. pachyderma		Ezat et al 2016, G-cubed				10.3858	84	0.001844	N. pachyderma	This study			4.37453	35	0.864186	1.11282	M. barleeanus		Ezat et al 2014, Geology
10.8903	97	72.5532	0.816345	7.13372	N. pachyderma		Ezat et al 2016, G-cubed				10.8903	97	0.00201793	N. pachyderma	This study			4.99666	40	0.901729	1.47018	M. barleeanus		Ezat et al 2014, Geology
11.3172	108	76.9219	0.751405	6.30481	N. pachyderma		Ezat et al 2016, G-cubed				11.3172	108	0.00355789	N. pachyderma	This study			5.61879	45	0.887393	1.3355	M. barleeanus		Ezat et al 2014, Geology
11.6083	115.5	76.0231	0.649331	4.84479	N. pachyderma		Ezat et al 2016, G-cubed				11.6083	115.5	0.00408643	N. pachyderma	This study			6.24093	50	0.861275	1.08446	M. barleeanus		Ezat et al 2014, Geology
11.7829	120	69.0172	0.72745	5.9808	N. pachyderma		Ezat et al 2016, G-cubed				11.7829	120	0.00291688	N. pachyderma	This study			6.86306	55	0.847493	0.948907	M. barleeanus		Ezat et al 2014, Geology
11.977	125	68.4947	0.839645	7.41515	N. pachyderma		Ezat et al 2016, G-cubed				11.977	125	0.00348147	N. pachyderma	This study			7.48519	60	0.860039	1.07239	M. barleeanus		Ezat et al 2014, Geology
12.8433	146	79.0719	0.676791	5.25898	N. pachyderma		Ezat et al 2016, G-cubed				12.074	127.5	0.00343039	N. pachyderma	This study			8.10732	65	0.863448	1.10563	M. barleeanus		Ezat et al 2014, Geology
13.2214	155	80.5329	0.690843	5.46449	N. pachyderma		Ezat et al 2016, G-cubed				12.7822	146	0.00198147	N. pachyderma	This study			8.10732	65	0.833935	0.813376	M. barleeanus		Ezat et al 2014, Geology
13.5365	162.5	72.7014	0.748096	6.26067	N. pachyderma		Ezat et al 2016, G-cubed				13.1259	155	0.00217427	N. pachyderma	This study			8.72946	70	0.872383	1.19214	M. barleeanus		Ezat et al 2014, Geology
13.8517	170	77.9556	0.872827	7.80273	N. pachyderma		Ezat et al 2016, G-cubed				13.4124	162.5	0.00328904	N. pachyderma	This study			9.35159	75	0.8624	1.09543	M. barleeanus		Ezat et al 2014, Geology
13.9567	172.5	79.4824	0.727436	5.98062	N. pachyderma		Ezat et al 2016, G-cubed				13.6989	170	0.00303552	N. pachyderma	This study			9.97372	80	0.908297	1.53116	M. barleeanus		Ezat et al 2014, Geology
14.2718	180	75.4346	0.830024	7.2999	N. pachyderma		Ezat et al 2016, G-cubed				13.4124	172.5	0.00301109	N. pachyderma	This study			10.347	83	0.850399	0.977669	M. barleeanus		Ezat et al 2014, Geology
14.692	190	72.9665	0.745106	6.22061	N. pachyderma		Ezat et al 2016, G-cubed				14.0808	180	0.00264983	N. pachyderma	This study			10.4246	85	0.797425	0.437177	M. barleeanus		Ezat et al 2014, Geology
15.213	195	81.2975	0.638609	4.67828	N. pachyderma		Ezat et al 2016, G-cubed				14.4628	190	0.00391751	N. pachyderma	This study			10.6187	90	0.78139	0.26648	M. barleeanus		Ezat et al 2014, Geology
15.7339	200	77.9035	0.71997	5.87745	N. pachyderma		Ezat et al 2016, G-cubed				14.6538	195	0.00365598	N. pachyderma	This study			10.8127	95	0.732346	-0.278241	M. barleeanus		Ezat et al 2014, Geology
16.2549	205	81.9163	0.747486	6.25251	N. pachyderma		Ezat et al 2016, G-cubed				15.1472	200	0.00577292	N. pachyderma	This study			11.0067	100	0.73979	-0.193256	M. barleeanus		Ezat et al 2014, Geology
16.7759	210	77.3382	0.776478	6.63304	N. pachyderma		Ezat et al 2016, G-cubed				15.7161	205	0.00585008	N. pachyderma	This study			11.2008	105	0.731184	-0.291582	M. barleeanus		Ezat et al 2014, Geology
17.2968	215	76.9814	0.695179	5.52705	N. pachyderma		Ezat et al 2016, G-cubed				16.2851	210	0.0051644	N. pachyderma	This study			11.3948	110	0.867672	1.14664	M. barleeanus		Ezat et al 2014, Geology
17.8178	220	94.8027	0.657363	4.96772	N. pachyderma		Ezat et al 2016, G-cubed				16.854	215	0.00713263	N. pachyderma	This study			11.5889	115	0.699498	-0.663863	M. barleeanus		Ezat et al 2014, Geology
18.3387	225	95.7553	0.61888	4.36447	N. pachyderma		Ezat et al 2016, G-cubed				17.4229	220	0.00370759	N. pachyderma	This study			11.6859	117.5	0.74012	-0.189507	M. barleeanus		Ezat et al 2014, Geology
18.8597	230	98.2852	0.592639	3.93121	N. pachyderma		Ezat et al 2016, G-cubed				17.9919	225	0.0043848	N. pachyderma	This study			11.7829	120	0.807832	0.546141	M. barleeanus		Ezat et al 2014, Geology
19.3807	235	98.7773	0.597812	4.01812	N. pachyderma		Ezat et al 2016, G-cubed				18.5608	230	0.00684003	N. pachyderma	This study			11.977	125	0.794139	0.40248	M. barleeanus		Ezat et al 2014, Geology
19.9016	240	93.69	0.716062	5.82303	N. pachyderma		Ezat et al 2016, G-cubed				19.1298	235	0.0027345	N. pachyderma	This study			12.074	127.5	0.779002	0.240761	M. barleeanus		Ezat et al 2014, Geology
20.4226	245	94.518	0.688302	5.42763	N. pachyderma		Ezat et al 2016, G-cubed				19.6987	240	0.00271464	N. pachyderma	This study			12.171	130	0.953708	1.94112	M. barleeanus		Ezat et al 2014, Geology
20.9436	250	96.5635	0.640633	4.70992	N. pachyderma		Ezat et al 2016, G-cubed				20.2677	245	0.00241951	N. pachyderma	This study			12.2856	133	1.00944	2.41837	M. barleeanus		Ezat et al 2014, Geology
21.4645	255	92.6443	0.478983	1.80201	N. pachyderma		Ezat et al 2016, G-cubed				20.8366	250	0.00304691	N. pachyderma	This study			12.362	135	0.835268	0.826804	M. barleeanus		Ezat et al 2014, Geology
21.9855	260	91.0196	0.757642	6.38746	N. pachyderma		Ezat et al 2016, G-cubed				21.4056	255	0.003913	N. pachyderma	This study			12.4384	137	0.861554	1.08718	M. barleeanus		Ezat et al 2014, Geology
22.5065	265	95.0563	0.886837	7.96197	N. pachyderma		Ezat et al 2016, G-cubed				21.9745	260	0.00243364	N. pachyderma	This study			12.553	140	0.729815	-0.307329	M. barleeanus		Ezat et al 2014, Geology
23.0274	270	95.5099	0.606042	4.15485	N. pachyderma		Ezat et al 2016, G-cubed				22.5435	265	0.00190725	N. pachyderma	This study			12.6485	142.5	0.862356	1.095	M. barleeanus		Ezat et al 2014, Geology
23.2879	272.5	100.26	0.706124	5.68327	N. pachyderma		Ezat et al 2016, G-cubed				23.1124	270	0.00145443	N. pachyderma	This study			12.744	145	0.762119	0.0566289	M. barleeanus		Ezat et al 2014, Geology
24.0837	280	97.0684	0.745391	6.22445	N. pachyderma		Ezat et al 2016, G-cubed				23.3915	272.5	0.00186732	N. pachyderma	This study			12.8394	147.5	0.883245	1.29613	M. barleeanus		Ezat et al 2014, Geology
24.615	285	67.2465	0.575969	3.64589	N. pachyderma		Ezat et al 2016, G-cubed				24.1642	280	0.00268678	N. pachyderma	This study			12.9349	150	0.841118	0.885455	M. barleeanus		Ezat et al 2014, Geology
25.1462	295	92.6602	0.53396	2.88857	N. pachyderma		Ezat et al 2016, G-cubed				24.6794	285	0.00105947	N. pachyderma	This study			13.0304	152.5	0.86245	1.09591	M. barleeanus		Ezat et al 2014, Geology
25.6775	302.5	94.3601	0.621946	4.41388	N. pachyderma		Ezat et al 2016, G-cubed				25.7097	295	0.000851782	N. pachyderma	This study			13.0304	152.5	0.956028	1.23432	C. neoteretis		Ezat et al 2014, Geology
27.715	312.5	89.1561	0.618244	4.35418	N. pachyderma		Ezat et al 2016, G-cubed				26.4824	302.5	0.00188216	N. pachyderma	This study			13.1259	155	0.813372	0.60357	M. barleeanus		Ezat et al 2014, Geology
28.564	320	85.8854	0.94842	8.63333	N. pachyderma		Ezat et al 2016, G-cubed				27.715	312.5	0.00376054	N. pachyderma	This study			13.2214	157.5	0.90298	1.48183	M. barleeanus		Ezat et al 2014, Geology
30.628	335	88.9309	0.574564	3.62147	N. pachyderma		Ezat et al 2016, G-cubed				28.564	320	0.00413401	N. pachyderma	This study			13.3169	160	0.759161	0.0239531	M. barleeanus		Ezat et al 2014, Geology
32.068	345	87.2272	0.606762	4.16672	N. pachyderma		Ezat et al 2016, G-cubed				30.628	335	0.00225582	N. pachyderma	This study			13.4124	162.5	0.822682	0.699216	M. barleeanus		Ezat et al 2014, Geology
35.1693	385	83.6143	0.701055	5.61122	N. pachyderma		Ezat et al 2016, G-cubed				32.068	345	0.00238088	N. pachyderma	This study			13.5079	165	0.743659	-0.149419	M. barleeanus		Ezat et al 2014, Geology
35.6143	392.5	85.1551	0.61769	4.34522	N. pachyderma		Ezat et al 2016, G-cubed				33.5629	360	0.00175168	N. pachyderma	This study			13.6034	167.5	0.75885	0.0205138	M. barleeanus		Ezat et al 2014, Geology
35.7486	395	89.7034	1.10469	10.1586	N. pachyderma		Ezat et al 2016, G-cubed				33.9264	365	0.0013723	N. pachyderma	This study			13.6989	170	0.811997	0.589354	M. barleeanus		Ezat et al 2014, Geology
36.0173	400	89.5603	0.737312	6.11547	N. pachyderma		Ezat et al 2016, G-cubed				35.1693	385	0.00223123	N. pachyderma	This study			13.7944	172.5	0.792342	0.383442	M. barleeanus		Ezat et al 2014, Geology
36.2859	405	88.6797	0.80591	7.00507	N. pachyderma		Ezat et al 2016, G-cubed				35.48	390	0.00151436	N. pachyderma	This study			13.8899	175	0.744732	-0.137305	M. barleeanus		Ezat et al 2014, Geology
36.5545	410	86.5996	0.615823	4.31496	N. pachyderma		Ezat et al 2016, G-cubed				35.6143	392.5	0.00210721	N. pachyderma	This study			13.9854	177.5	0.809462	0.563083	M. barleeanus		Ezat et al 2014, Geology
36.8231	415	79.9923	0.643925	4.76118	N. pachyderma		Ezat et al 2016, G-cubed				35.7486	395	0.00133248	N. pachyderma	This study			14.0808	180	0.749663	-0.0818412	M. barleeanus		Ezat et al 2014, Geology
37.0918	420	82.2004	0.665176	5.08587	N. pachyderma		Ezat et al 2016, G-cubed				36.0173	400	0.000519706	N. pachyderma	This study			14.2718	185	0.760801	0.0420864	M. barleeanus		Ezat et al 2014, Geology
37.3604	425	86.5301	0.534411	2.897	N. pachyderma		Ezat et al 2016, G-cubed				36.2859	405	0.000540213	N. pachyderma	This study			14.4628	190	0.81838	0.655158	M. barleeanus		Ezat et al 2014, Geology
37.8976	435	79.3013	0.676048	5.248	N. pachyderma		Ezat et al 2016, G-cubed				36.5545	410	0.00173155	N. pachyderma	This study			14.5583	192.5	0.878169	1.2477	M. barleeanus		Ezat et al 2014, Geology
38.1663	440	79.6794	0.765326	6.48837	N. pachyderma		Ezat et al 2016, G-cubed				36.8231	415	0.00154689	N. pachyderma	This study			14.6538	195	0.895043	1.40764	M. barleeanus		Ezat et al 2014, Geology
38.328	442.5	84.0471	0.656099	4.94847	N. pachyderma		Ezat et al 2016, G-cubed				37.0918	420	0.00186952	N. pachyderma	This study			14.6538	195	1.10815	3.03504	C. neoteretis		Ezat et al 2014, Geology
38.508	445	84.6837	0.691069	5.46775	N. pachyderma		Ezat et al 2016, G-cubed				37.3604	425	0.00265436	N. pachyderma	This study			14.692	196	0.892837	1.3869	M. barleeanus		Ezat et al 2014, Geology
38.868	450	61.5737	0.696993	5.5531	N. pachyderma		Ezat et al 2016, G-cubed				37.8976	435	0.00238879	N. pachyderma	This study			14.8058	197	0.930536	1.73443	M. barleeanus		Ezat et al 2014, Geology
39.228	455	84.9917	0.732534	6.05045	N. pachyderma		Ezat et al 2016, G-cubed				38.1663	440	0.00222693	N. pachyderma	This study			14.9196	198	1.05465	2.78655	M. barleeanus		Ezat et al 2014, Geology
39.588	457.5	90.5906	0.658243	4.98109	N. pachyderma		Ezat et al 2016, G-cubed				38.328	442.5	0.00245482	N. pachyderma	This study			14.9196	198	1.06369	2.53564	C. neoteretis		Ezat et al 2014, Geology
39.948	460	90.7206	0.762672	6.45364	N. pachyderma		Ezat et al 2016, G-cubed				38.508	445	0.00195405	N. pachyderma	This study			15.0334	199	1.33277	5.28592	C. neoteretis		Ezat et al 2014, Geology
40.308	470	88.3459	0.790343	6.81003	N. pachyderma		Ezat et al 2016, G-cubed				38.868	450	0.00209331	N. pachyderma	This study			15.1472	200	1.29214	4.9083	C. neoteretis		Ezat et al 2014, Geology
40.668	475	86.5918	0.71182	5.7636	N. pachyderma		Ezat et al 2016, G-cubed				39.228	455	0.00212584	N. pachyderma	This study			15.7161	205	1.20029	4.00908	C. neoteretis		Ezat et al 2014, Geology
41.208	482.5	86.9588	0.770181	6.55161	N. pachyderma		Ezat et al 2016, G-cubed				39.588	457.5	0.0023953	N. pachyderma	This study			16.2851	210	1.24838	4.48814	C. neoteretis		Ezat et al 2014, Geology
41.388	485	85.3084	0.708086	5.71102	N. pachyderma		Ezat et al 2016, G-cubed				39.948	460	0.00194718	N. pachyderma	This study			16.2851	210	1.36676	5.59302	C. neoteretis		Ezat et al 2014, Geology
41.7385	490	90.299	0.788451	6.78606	N. pachyderma		Ezat et al 2016, G-cubed				40.308	470	0.00135057	N. pachyderma	This study			16.2851	210	0.939731	1.81706	M. barleeanus		Ezat et al 2014, Geology
59.3277	665	83.0377	0.508568	2.40135	N. pachyderma		Ezat et al 2016, G-cubed				40.668	475	0.000793528	N. pachyderma	This study			16.5695	212.5	1.20471	4.05389	C. neoteretis		Ezat et al 2014, Geology
59.9055	670	78.5589	0.671263	5.17697	N. pachyderma		Ezat et al 2016, G-cubed				41.208	482.5	0.00134845	N. pachyderma	This study			16.5695	212.5	1.07174	2.92161	M. barleeanus		Ezat et al 2014, Geology
60.371	672	80.3401	0.580873	3.73068	N. pachyderma		Ezat et al 2016, G-cubed				41.388	485	0.00154052	N. pachyderma	This study			16.854	215	1.13107	3.28467	C. neoteretis		Ezat et al 2014, Geology
60.8365	674	89.6096	0.563649	3.42967	N. pachyderma		Ezat et al 2016, G-cubed				41.7385	490	0.000845451	N. pachyderma	This study			17.4229	220	1.15127	3.50062	C. neoteretis		Ezat et al 2014, Geology
62.233	680	86.9294	0.637455	4.66019	N. pachyderma		Ezat et al 2016, G-cubed				59.3277	665	0.00168331	N. pachyderma	This study			17.9919	225	1.0905	2.83929	C. neoteretis		Ezat et al 2014, Geology
62.8149	682.5	86.5512	0.582974	3.76677	N. pachyderma		Ezat et al 2016, G-cubed				59.9055	670	0.00286573	N. pachyderma	This study			17.9919	225	1.07193	2.92312	M. barleeanus		Ezat et al 2014, Geology
63.3967	685	85.3268	0.66243	5.0445	N. pachyderma		Ezat et al 2016, G-cubed				60.371	672	0.00254731	N. pachyderma	This study			18.5608	230	1.14635	3.48721	M. barleeanus		Ezat et al 2014, Geology
64.6832	690	89.87	0.660294	5.01221	N. pachyderma		Ezat et al 2016, G-cubed				60.8365	674	0.00168844	N. pachyderma	This study			18.5608	230	1.10932	3.04797	C. neoteretis		Ezat et al 2014, Geology
66.1537	695	86.0385	0.839937	7.41862	N. pachyderma		Ezat et al 2016, G-cubed				62.233	680	0.00157439	N. pachyderma	This study			19.1298	235	1.11923	3.15644	C. neoteretis		Ezat et al 2014, Geology
73.5043	722	80.058	0.641993	4.73112	N. pachyderma		Ezat et al 2016, G-cubed				62.8149	682.5	0.00238332	N. pachyderma	This study			19.6987	240	1.11233	3.08095	C. neoteretis		Ezat et al 2014, Geology
75.4614	732	75.5409	0.647065	4.80982	N. pachyderma		Ezat et al 2016, G-cubed				63.3967	685	0.00200932	N. pachyderma	This study			20.2677	245	1.12902	3.26258	C. neoteretis		Ezat et al 2014, Geology
76.9471	740	80.5768	0.844474	7.4725	N. pachyderma		Ezat et al 2016, G-cubed				64.6832	690	0.00144687	N. pachyderma	This study			20.5522	247.5	1.11696	3.13162	C. neoteretis		Ezat et al 2014, Geology
82.8627	775	78.2405	0.618871	4.36432	N. pachyderma		Ezat et al 2016, G-cubed				66.1537	695	0.00251884	N. pachyderma	This study			20.8366	250	1.07542	2.66945	C. neoteretis		Ezat et al 2014, Geology
86.1973	792.5	70.7893	0.760022	6.41883	N. pachyderma		Ezat et al 2016, G-cubed				73.5043	722	0.000594046	N. pachyderma	This study			21.1211	252.5	1.1338	3.31412	C. neoteretis		Ezat et al 2014, Geology
106.926	881	73.2755	0.705329	5.672	N. pachyderma		Ezat et al 2016, G-cubed				75.4614	732	0.0014142	N. pachyderma	This study			21.4056	255	1.03597	2.21365	C. neoteretis		Ezat et al 2014, Geology
107.378	884	76.3709	0.580559	3.72527	N. pachyderma		Ezat et al 2016, G-cubed				76.9471	740	0.000894079	N. pachyderma	This study			21.4056	255	1.07193	2.92312	M. barleeanus		Ezat et al 2014, Geology
108.13	889	68.8787	0.666428	5.10468	N. pachyderma		Ezat et al 2016, G-cubed				82.8627	775	0.00110802	N. pachyderma	This study			21.9745	260	1.11734	3.13582	C. neoteretis		Ezat et al 2014, Geology
109.848	898	66.4964	0.601779	4.08426	N. pachyderma		Ezat et al 2016, G-cubed				86.1973	792.5	0.00118243	N. pachyderma	This study			22.5435	265	1.10109	2.95711	C. neoteretis		Ezat et al 2014, Geology
110.828	903	64.9485	0.62344	4.43789	N. pachyderma		Ezat et al 2016, G-cubed				106.926	881	0.00144263	N. pachyderma	This study			23.1124	270	1.12171	3.18336	C. neoteretis		Ezat et al 2014, Geology
112.004	909	69.1247	0.697835	5.56518	N. pachyderma		Ezat et al 2016, G-cubed				107.378	884	0.000304991	N. pachyderma	This study			23.3915	272.5	1.0686	2.59183	C. neoteretis		Ezat et al 2014, Geology
113.572	917	66.7334	0.766935	6.50937	N. pachyderma		Ezat et al 2016, G-cubed				108.13	889	0.00113351	N. pachyderma	This study			23.9067	277.5	0.888867	1.55761	C. neoteretis		Ezat et al 2014, Geology
115.238	925.5	68.5382	0.848776	7.52331	N. pachyderma		Ezat et al 2016, G-cubed				109.848	898	0.000709748	N. pachyderma	This study			24.1642	280	0.981711	2.41743	C. neoteretis		Ezat et al 2014, Geology
116.218	930.5	71.5422	0.842634	7.45069	N. pachyderma		Ezat et al 2016, G-cubed				110.828	903	0.0014445	N. pachyderma	This study			24.6794	285	1.05343	0.578234	C. neoteretis		Ezat et al 2014, Geology
117.296	936	68.8225	0.8576	7.62673	N. pachyderma		Ezat et al 2016, G-cubed				112.004	909	0.00216852	N. pachyderma	This study			25.1945	290	0.905953	1.47807	C. neoteretis		Ezat et al 2014, Geology
119.158	945.5	67.0312	0.858893	7.6418	N. pachyderma		Ezat et al 2016, G-cubed				113.572	917	0.00152159	N. pachyderma	This study			25.7097	295	0.975329	2.94339	C. neoteretis		Ezat et al 2014, Geology
120.138	950.5	68.9738	0.778556	6.65976	N. pachyderma		Ezat et al 2016, G-cubed				115.238	925.5	0.00195113	N. pachyderma	This study			26.2248	300	1.09985	2.00442	C. neoteretis		Ezat et al 2014, Geology
122.1	961	67.6316	0.789912	6.80457	N. pachyderma		Ezat et al 2016, G-cubed				116.218	930.5	0.00158308	N. pachyderma	This study			26.2248	300	1.01835	2.08185	M. barleeanus		Ezat et al 2014, Geology
123.1	971	67.6737	0.834427	7.35281	N. pachyderma		Ezat et al 2016, G-cubed				117.296	936	0.00130231	N. pachyderma	This study			26.4824	302.5	1.0305	2.14913	C. neoteretis		Ezat et al 2014, Geology
123.6	976	67.4465	0.734567	6.07816	N. pachyderma		Ezat et al 2016, G-cubed				119.158	945.5	0.000643328	N. pachyderma	This study			26.74	305	1.04383	2.30587	C. neoteretis		Ezat et al 2014, Geology
124.6	986	68.9142	0.767337	6.51461	N. pachyderma		Ezat et al 2016, G-cubed				120.138	950.5	0.0014954	N. pachyderma	This study			27.065	307.5	1.01984	2.02226	C. neoteretis		Ezat et al 2014, Geology
125.3	993	64.702	0.750506	6.29283	N. pachyderma		Ezat et al 2016, G-cubed				122.1	961	0.000935591	N. pachyderma	This study			27.39	310	1.08461	3.02195	M. barleeanus		Ezat et al 2014, Geology
126	1000	66.8232	0.699729	5.59228	N. pachyderma		Ezat et al 2016, G-cubed				123.1	971	0.00175987	N. pachyderma	This study			27.715	312.5	1.01972	2.02089	C. neoteretis		Ezat et al 2014, Geology
126.7	1007	70.2573	0.651454	4.87743	N. pachyderma		Ezat et al 2016, G-cubed				123.6	976	0.000868408	N. pachyderma	This study			27.715	312.5	1.10146	3.15151	M. barleeanus		Ezat et al 2014, Geology
127.6	1015	68.4565	0.716392	5.82763	N. pachyderma		Ezat et al 2016, G-cubed				124.6	986	0.000935591	N. pachyderma	This study			28.284	317.5	0.990592	2.26	M. barleeanus		Ezat et al 2014, Geology
128.44	1022	68.713	0.637449	4.6601	N. pachyderma		Ezat et al 2016, G-cubed				125.3	993	0.00149822	N. pachyderma	This study			28.284	317.5	1.0687	2.593	C. neoteretis		Ezat et al 2014, Geology
129.04	1027	62.9408	0.654477	4.92371	N. pachyderma		Ezat et al 2016, G-cubed				126	1000	0.00114072	N. pachyderma	This study			28.564	320	1.11658	3.2661	M. barleeanus		Ezat et al 2014, Geology
130.658	1044	62	0.869617	7.76588	N. pachyderma		Ezat et al 2016, G-cubed				126.7	1007	0.000392464	N. pachyderma	This study			28.844	322.5	1.02349	2.53454	M. barleeanus		Ezat et al 2014, Geology
132.559	1070	61.3906	0.712761	5.77681	N. pachyderma		Ezat et al 2016, G-cubed				127.6	1015	0.000395657	N. pachyderma	This study			28.844	322.5	1.03794	2.23685	C. neoteretis		Ezat et al 2014, Geology
133.436	1082	55.1594	0.724234	5.93651	N. pachyderma		Ezat et al 2016, G-cubed				128.44	1022	0.00130666	N. pachyderma	This study			29.188	325	1.11851	3.2806	M. barleeanus		Ezat et al 2014, Geology
											129.04	1027	0.00178892	N. pachyderma	This study			29.548	327.5	1.04151	2.68119	M. barleeanus		Ezat et al 2014, Geology
											130.658	1044	0.00573856	N. pachyderma	This study			29.548	327.5	1.03731	2.22941	C. neoteretis		Ezat et al 2014, Geology
											132.559	1070	0.00514331	N. pachyderma	This study			29.908	330	1.19414	3.94641	C. neoteretis		Ezat et al 2014, Geology
											133.436	1082	0.00561751	N. pachyderma	This study			30.268	332.5	1.00196	1.8066	C. neoteretis		Ezat et al 2014, Geology
																		30.268	332.5	1.04196	2.68484	M. barleeanus		Ezat et al 2014, Geology
																		30.628	335	1.11252	3.23548	M. barleeanus		Ezat et al 2014, Geology
																		30.628	335	0.968047	1.38669	C. neoteretis		Ezat et al 2014, Geology
																		30.988	337.5	1.02686	2.10598	C. neoteretis		Ezat et al 2014, Geology
																		31.348	340	1.06629	2.56544	C. neoteretis		Ezat et al 2014, Geology
																		31.708	342.5	1.06284	2.52596	C. neoteretis		Ezat et al 2014, Geology
																		31.708	342.5	1.04784	2.73214	M. barleeanus		Ezat et al 2014, Geology
																		32.068	345	1.10365	3.1682	M. barleeanus		Ezat et al 2014, Geology
																		32.428	347.5	0.970726	2.08976	M. barleeanus		Ezat et al 2014, Geology
																		32.428	347.5	1.08705	2.8006	C. neoteretis		Ezat et al 2014, Geology
																		32.6771	350	1.04596	2.71702	M. barleeanus		Ezat et al 2014, Geology
																		32.8986	352.5	0.909491	1.5422	M. barleeanus		Ezat et al 2014, Geology
																		33.12	355	1.07204	2.92403	M. barleeanus		Ezat et al 2014, Geology
																		33.3414	357.5	1.06604	2.87684	M. barleeanus		Ezat et al 2014, Geology
																		33.5629	360	0.845938	0.933466	M. barleeanus		Ezat et al 2014, Geology
																		33.7748	362.5	0.987368	2.2326	M. barleeanus		Ezat et al 2014, Geology
																		33.9488	365	0.990445	2.25875	M. barleeanus		Ezat et al 2014, Geology
																		34.1228	367.5	0.963257	2.02484	M. barleeanus		Ezat et al 2014, Geology
																		34.2968	370	0.954694	1.94981	M. barleeanus		Ezat et al 2014, Geology
																		34.4708	372.5	0.961019	2.0053	M. barleeanus		Ezat et al 2014, Geology
																		34.6448	375	0.924732	1.68185	M. barleeanus		Ezat et al 2014, Geology
																		34.8188	377.5	0.917111	1.61231	M. barleeanus		Ezat et al 2014, Geology
																		34.9928	380	0.989349	2.24945	M. barleeanus		Ezat et al 2014, Geology
																		35.2016	383	0.894282	1.40048	M. barleeanus		Ezat et al 2014, Geology
																		35.3408	385	0.83319	0.805874	M. barleeanus		Ezat et al 2014, Geology
																		35.5049	387.5	0.934097	1.76653	M. barleeanus		Ezat et al 2014, Geology
																		35.6295	390	0.941376	1.83176	M. barleeanus		Ezat et al 2014, Geology
																		35.7542	392.5	1.04393	2.70069	M. barleeanus		Ezat et al 2014, Geology
																		35.8788	395	0.936749	1.79036	M. barleeanus		Ezat et al 2014, Geology
																		36.0034	397.5	0.85556	1.02851	M. barleeanus		Ezat et al 2014, Geology
																		36.128	400	0.795637	0.418313	M. barleeanus		Ezat et al 2014, Geology
																		36.2277	402	0.916327	1.60512	M. barleeanus		Ezat et al 2014, Geology
																		36.3773	405	0.855708	1.02997	M. barleeanus		Ezat et al 2014, Geology
																		36.5019	407.5	0.912843	1.57311	M. barleeanus		Ezat et al 2014, Geology
																		36.6265	410	0.853018	1.00351	M. barleeanus		Ezat et al 2014, Geology
																		36.7512	412.5	0.826351	0.736608	M. barleeanus		Ezat et al 2014, Geology
																		36.8758	415	0.829377	0.76732	M. barleeanus		Ezat et al 2014, Geology
																		37.0004	417.5	0.914957	1.59255	M. barleeanus		Ezat et al 2014, Geology
																		37.125	420	0.931564	1.74371	M. barleeanus		Ezat et al 2014, Geology
																		37.2496	422.5	0.940266	1.82184	M. barleeanus		Ezat et al 2014, Geology
																		37.3743	425	0.976846	2.14257	M. barleeanus		Ezat et al 2014, Geology
																		37.4989	427.5	0.919916	1.63797	M. barleeanus		Ezat et al 2014, Geology
																		37.6235	430	0.840698	0.881249	M. barleeanus		Ezat et al 2014, Geology
																		37.7481	432.5	0.996583	2.31066	M. barleeanus		Ezat et al 2014, Geology
																		37.8728	435	0.91698	1.61111	M. barleeanus		Ezat et al 2014, Geology
																		37.9974	437.5	0.926118	0.846689	C. neoteretis		Ezat et al 2014, Geology
																		38.122	440	0.939076	1.81121	M. barleeanus		Ezat et al 2014, Geology
																		38.122	440	0.976406	1.49153	C. neoteretis		Ezat et al 2014, Geology
																		38.3034	442.5	1.22194	4.22713	C. neoteretis		Ezat et al 2014, Geology
																		38.4848	445	1.06585	2.56039	C. neoteretis		Ezat et al 2014, Geology
																		38.6662	447.5	1.14296	3.41228	C. neoteretis		Ezat et al 2014, Geology
																		39.0291	452.5	1.18779	3.88138	C. neoteretis		Ezat et al 2014, Geology
																		39.0291	452.5	1.00655	2.39428	M. barleeanus		Ezat et al 2014, Geology
																		39.2105	455	1.10966	3.21386	M. barleeanus		Ezat et al 2014, Geology
																		39.3919	457.5	1.03704	2.64503	M. barleeanus		Ezat et al 2014, Geology
																		39.3919	457.5	1.10869	3.04104	C. neoteretis		Ezat et al 2014, Geology
																		39.5733	460	0.943153	1.06898	C. neoteretis		Ezat et al 2014, Geology
																		39.7547	462.5	0.905073	1.50128	M. barleeanus		Ezat et al 2014, Geology
																		39.9361	465	0.98799	2.2379	M. barleeanus		Ezat et al 2014, Geology
																		40.1175	467.5	0.907047	1.51959	M. barleeanus		Ezat et al 2014, Geology
																		40.4804	472.5	0.88556	1.31813	M. barleeanus		Ezat et al 2014, Geology
																		40.6618	475	0.811606	0.58531	M. barleeanus		Ezat et al 2014, Geology
																		40.8432	477.5	0.865899	1.12946	M. barleeanus		Ezat et al 2014, Geology
																		41.0246	480	0.922903	1.66522	M. barleeanus		Ezat et al 2014, Geology
																		41.206	482.5	1.00603	2.38993	M. barleeanus		Ezat et al 2014, Geology
																		41.206	482.5	0.989869	2.25386	M. barleeanus		Ezat et al 2014, Geology
																		41.3874	485	0.830942	0.78317	M. barleeanus		Ezat et al 2014, Geology
																		41.5644	487.5	0.930397	1.73318	M. barleeanus		Ezat et al 2014, Geology
																		41.7385	490	1.03174	2.60197	M. barleeanus		Ezat et al 2014, Geology
																		42.0867	495	0.977339	2.14681	M. barleeanus		Ezat et al 2014, Geology
																		42.2607	497.5	0.89796	1.43498	M. barleeanus		Ezat et al 2014, Geology
																		42.4348	500	0.864049	1.11148	M. barleeanus		Ezat et al 2014, Geology
																		42.783	505	1.01342	2.45145	M. barleeanus		Ezat et al 2014, Geology
																		42.957	507.5	0.935292	1.77727	M. barleeanus		Ezat et al 2014, Geology
																		43.1311	510	0.995937	2.30521	M. barleeanus		Ezat et al 2014, Geology
																		43.3052	512.5	0.982427	2.19044	M. barleeanus		Ezat et al 2014, Geology
																		43.56	515	0.918347	1.62363	M. barleeanus		Ezat et al 2014, Geology
																		44.11	520	1.27603	4.38776	M. barleeanus		Ezat et al 2014, Geology
																		44.66	525	1.04291	2.69253	M. barleeanus		Ezat et al 2014, Geology
																		45.21	530	0.725968	-0.351746	M. barleeanus		Ezat et al 2014, Geology
																		45.43	532	0.784468	0.299519	M. barleeanus		Ezat et al 2014, Geology
																		45.76	535	0.872173	1.19012	M. barleeanus		Ezat et al 2014, Geology
																		45.98	537	0.850426	0.977938	M. barleeanus		Ezat et al 2014, Geology
																		46.42	541	0.851781	0.991315	M. barleeanus		Ezat et al 2014, Geology
																		46.86	545	1.09555	3.10632	M. barleeanus		Ezat et al 2014, Geology
																		47.135	547.5	0.868776	1.15733	M. barleeanus		Ezat et al 2014, Geology
																		47.41	550	1.14844	3.50249	M. barleeanus		Ezat et al 2014, Geology
																		47.96	555	0.950461	1.91247	M. barleeanus		Ezat et al 2014, Geology
																		48.51	560	0.862406	1.09549	M. barleeanus		Ezat et al 2014, Geology
																		49.06	565	1.0135	2.4521	M. barleeanus		Ezat et al 2014, Geology
																		49.9243	570	0.708167	-0.560368	M. barleeanus		Ezat et al 2014, Geology
																		50.9983	575	0.720487	-0.415428	M. barleeanus		Ezat et al 2014, Geology
																		52.0722	580	0.731604	-0.286755	M. barleeanus		Ezat et al 2014, Geology
																		53.1461	585	0.743792	-0.147918	M. barleeanus		Ezat et al 2014, Geology
																		54.22	590	0.696748	-0.696965	M. barleeanus		Ezat et al 2014, Geology
																		54.4457	595	1.04157	2.68173	M. barleeanus		Ezat et al 2014, Geology
																		54.6714	600	0.8961	1.41756	M. barleeanus		Ezat et al 2014, Geology
																		54.8971	605	0.855219	1.02516	M. barleeanus		Ezat et al 2014, Geology
																		55.1229	610	0.754156	-0.031631	M. barleeanus		Ezat et al 2014, Geology
																		55.3486	615	0.799278	0.456688	M. barleeanus		Ezat et al 2014, Geology
																		55.5743	620	1.03262	2.60917	M. barleeanus		Ezat et al 2014, Geology
																		55.8	625	0.904244	1.49358	M. barleeanus		Ezat et al 2014, Geology
																		56.7538	630	0.906637	1.51579	M. barleeanus		Ezat et al 2014, Geology
																		57.7077	635	0.818402	0.655383	M. barleeanus		Ezat et al 2014, Geology
																		58.3525	640	0.722202	-0.395447	M. barleeanus		Ezat et al 2014, Geology
																		58.5337	645	0.876928	1.23582	M. barleeanus		Ezat et al 2014, Geology
																		58.715	650	1.04612	2.33262	C. neoteretis		Ezat et al 2014, Geology
																		58.8963	655	0.785048	0.305724	M. barleeanus		Ezat et al 2014, Geology
																		59.0775	660	0.781993	0.27296	M. barleeanus		Ezat et al 2014, Geology
																		59.0775	660	0.897021	0.457398	C. neoteretis		Ezat et al 2014, Geology
																		59.2587	665	0.816068	0.631377	M. barleeanus		Ezat et al 2014, Geology
																		59.44	670	0.954788	1.95064	M. barleeanus		Ezat et al 2014, Geology
																		59.44	670	1.01997	2.02384	C. neoteretis		Ezat et al 2014, Geology
																		60.8933	675	0.925972	0.844773	C. neoteretis		Ezat et al 2014, Geology
																		61.62	677.5	1.26155	4.61616	C. neoteretis		Ezat et al 2014, Geology
																		63.0733	682.5	1.14649	3.4498	C. neoteretis		Ezat et al 2014, Geology
																		63.8	685	1.19495	3.95468	C. neoteretis		Ezat et al 2014, Geology
